# Supplementary material for: Fast and versatile sequence-independent protein docking for nanomaterials design using RPXDock
Source: PLoS Comput Biol. 2023 May 22;19(5):e1010680. doi: 10.1371/journal.pcbi.1010680 (PMC10237659; doi:10.1371/journal.pcbi.1010680)
Supplement: S1 Table — (XLSX) [file pcbi.1010680.s006.xlsx]

## Sheet: S1 Table
Option	Default	Description
-h, --help		Show a full list of RPXDock options
BVH and Bodies
--architecture	None	architecture to be produced by docking. Can be polyhedral where larger axis of symmetry is listed first, Cx for cyclic, Dx_y for dihedral, where x is the dihedral symmetry and y is the symmetry of the scaffold, y=2 or y=x. For sliding two scaffolds into contact use AXEL_x, where x is the symmetry of the scaffold. If docking assymetrically (two scaffolds of different symmetry) use x=1. For plug pr…
--inputs1	None	input structures for single component protocols or first component for 2+ protocols, or plug input structure for plug protocol. Can be inputted as a string or list of strings
--inputs2	None	input structures for second component for 2+ component protocols, or hole input structure for plug protocol.
--inputs3	None	input structures for third component for 3+ component protocols.
--max_longaxis_dot_z	1	maximum dot product of longest input axis (as determined by PCA) with the main symmetry axis (the cosine of the angle between the two axes). Can be used to force cyclic oligomers / plugs/ etc to lay flat.
Defining the Search Space
--cart_bounds	None	cartesian bounds for various protocols. no default as protocols specific
--flip_components	TRUE	list of boolean value or values specifying if and which components should be allowed to flip in axis aligned docking protocols.
--fixed_rot	None	list of components (0,1,2 etc) which should be fixed from rotating in hierarchical docking
--fixed_trans	None	list of components (0,1,2 etc) which should be fixed from translating in hierarchical docking
--fixed_components	None	list of components (0,1,2 etc) which should be fixed from rotating *and* translating in hierarchical docking
--fixed_wiggle	None	Similar to fixed_components (input as list 0,1,2,etc) but allows user-inputted translation and rotation wiggling about orientation axis in hierarchical docking
--fw_cartlb	-5	Lower bound for fixed_wiggle translation (in Angstroms)
--fw_cartub	5	Upper bound for fixed_wiggle translation (in Angstroms)
--fw_rotlb	-5	Lower bound for fixed_wiggle rotation (in degrees)
--fw_rotub	5	Upper bound for fixed_wiggle rotation (in degrees)
--max_delta_h	9999	maximum difference between cartesian component offsets for multicomponent symmetry axis aligned docking like cages and layers.
--termini_dir1	None	Restrict sampling for termini orientation either in (True) or out (False) for each amino or carboxyl termini specified
--termini_dir2	None	Restrict sampling for termini orientation either in (True) or out (False) for each amino or carboxyl termini specified
--termini_dir3	None	Restrict sampling for termini orientation either in (True) or out (False) for each amino or carboxyl termini specified
--term_access1	None	Sample docks that pass termini accessibility compliance for input1 at either the amino or carboxyl termini, respectively.
--term_access2	None	Sample docks that pass termini accessibility compliance for input2 at either the amino or carboxyl termini, respectively.
--term_access3	None	Sample docks that pass termini accessibility compliance for input3 at either the amino or carboxyl termini, respectively.
Sampling the Search Space
--docking_method	hier	search method to use in docking. available methods may include "hier" for hierarchical search (probably best) grid for a flat grid search and "slide" for a lower dimension grid search using slide moves. Not all options available for all protocols (grid is not available for multicomp docking). defaults to "hier"
--nresl	All stages	number of hierarchical stages to do for hierarchical searches. probably use only for debugging
--cart_resl	10	resolution of top level cartesian, sometimes ignored, and resl is taken from hscore data instead
--ori_resl	-30	resolution of top level orientation, sometimes ignored, and resl is taken from hscore data instead
--grid_resolution_cart_angstroms	1	cartesian resolution in Angstroms during grid search
--grid_resolution_ori_degrees	1	rotation orientation resolution in degrees during grid search
--beam_size	100000	Maximum number of samples for each stage of a hierarchical search protocol (except the first, coarsest stage, which must sample all available positions. This is the most important parameter for determining runtime (aside from number of allowed residues list)
Scoring
--function	stnd	score function to use for scoring. Default is stnd scorefunction. Example: stnd, sasa_priority, mean, exp, median. Full list is defined in score/scorefunctions.py
--weight_rpx	1	score weight of the main RPX score component.
--weight_ncontact	0.01	score weight of each contact (pair of centroids within --max_pair_dist)
--weight_plug	1	Only for monomer-to-plug docking. score weight of plug oligomer interface
--weight_hole	1	Only for monomer-to-plug docking. score weight of plug / cage hole interface
--weight_sasa	1152	Desired SASA used to weight dock scoring for sasa_priority scorefunction
--weight_error	4	Standard deviation used to calculate the distribution of SASA weighting for sasa_priority scorefunction
--hscore_files	'ilv_h'	rpx score files using in scoring for most protocols. defaults to pairs involving only ILV and only in helices. Can be only a path-suffix, which will be appended to --hscore_data_dir. Can be a list of files.
--hscore_data_dir	hscore	default path to search for hcores_files
--score_only_ss	EHL	only consider residues of the specified secondary structure type when scoring
--score_only_aa	ANYAA	only consider residues of the specified type when generating score files. Not currently supported in all protocols
--score_only_sspair	None	only consider pairs with the specified secondary structure types when scoring. may not work in all protocols
--allowed_residues1	None	allowed residues list for single component protocols or first component of 2+ component protocols or the monomeric plug for plug protocol. Takes either nothing (if you leave them out), a single file which applies to all the corresponding inputs, or a list of files which must have the same length as the list of inputs. The files themselves must contain a whitespace separated list of either numbers…
--allowed_residues2	None	allowed residues list for second component for 2+ component protocols or the hole for the plug protocol.
--allowed_residues3	None	allowed residues for third component for 3+ component protocols.
--max_pair_dist	8	maximum distance between centroids for a pair of residues do be considered interacting. In hierarchical protocols, coarser stages will add appropriate amounts to this distance
--ignored_aas	CGP	Amino acids to ignore in scoring
--primary_iface_cut	None	score cut for helix primary interface
--score_self	FALSE	score each interface seperately and dump in output pickle
Filtering and Clustering
--clashdis	3.5	minimum distance allowed between heavy atoms
--max_bb_redundancy	3	mimimum distance between outputs from a single docking run. is more-or-less a non-aligned backbone RMSD
--max_cluster	0	maximum numer of results to cluster (filter redundancy via max_bb_redundancy) for each dock
--filter_config	None	NOTE: filters only work for cyclic, onecomp, and multicomp docking (ie. not for plug or asymetric docking). Path to a yaml file containing the configurations for filters.
Result
--nout_debug	0	Specify number of pdb outputs for individual protocols to output for each search. This is not the preferred way to get pdb outputs, use --nout_top and --nout_each unless you have a reason not to
--nout_top	10	total number of top scoring output structures across all docks. only happens of --dump_pdbs is also specified
--nout_each	1	number of top scoring output structurs for each individual dock. only happens if --dump_pdbs is also specfied
--dump_pdbs	FALSE	activate output of pdb files.
--output_asym_only	FALSE	dump only asym unit to pdbs
--output_closest_subunits	FALSE	for two component stuff, output subunit 2 most contacting subunit 1
--suppress_dump_results	FALSE	suppress the output of results files
--iface_summary	min	method to use for summarizing multiple created interface into a single score. For example, a three component cage could have 3 interfaces A/B B/C and C/A, or a monomer-based cage plug will have an oligomer interface and an oligomer / cage interface. default is min. e.g. to take the overall score as the worst of the multiple interfaces
--output_prefix	rpxdock	output file prefix. will output pickles for a base ResPairScore plus --hierarchy_depth hier XMaps
--dont_store_body_in_results	FALSE	reduce result output size and maybe runtime by not including structure information in results objects. will not be able to rescore or output pdbs from results objects.
--loglevel	INFO	select log level from CRITICAL, ERROR, WARNING, INFO or DEBUG
--use_orig_coords	FALSE	remember and output the original sidechains from the input structures
--symframe_num_helix_repeats	10	number of helix repeat frames to dump
Compute
--ncpu	All cores or cores available	number of cpu cores available. defaults to all cores or cores available according to slurm allocation
--nthread	Single thread and/or ncpu	number of threads to use in threaded protocols
--nprocess	ncpu	number of processes to use for multiprocess protocols
--trial_run	FALSE	reduce runtime by using minimal samples, smaller score files, etc.
--debug	FALSE	Enable potentially expensive debugging checks
Optional helix trimming for de novo helical repeat proteins
--max_trim	0	maximum allowed trimming of residues from docking components. specifying 0 will completely disable trimming, and may allow significantly shorter runtimes
--trim_direction	NC	For variable length protocols, if --max_trim > 0, allow trimming from only N or C. If this is not specified, trimming may be allowed from N or C directions, though some protocols trim from only one direction as appropriate.
--trimmable_components	All components	specify which components "ABC" etc are trimmable
--helix_trim_max	0	Allow trimming of N helices from N or C term as specified by --trim_direction
--helix_trim_nres_ignore_end	1	Trim N extra residues off helix end
