# Supplementary material for: Fast and versatile sequence-independent protein docking for nanomaterials design using RPXDock
Source: PLoS Comput Biol. 2023 May 22;19(5):e1010680. doi: 10.1371/journal.pcbi.1010680 (PMC10237659; doi:10.1371/journal.pcbi.1010680)
Supplement: S2 Table — (XLSX) [file pcbi.1010680.s007.xlsx]

## Sheet: S2 Table
Parameter	Required Setting	Default	Description
type	filter_sscount	NA	Must be the required setting exactly.
confidence	No	FALSE	Should the filter remove failing docks from the result table?
min_helix_length	Yes	4	Min resis in helix to count as ss element.
min_sheet_length	Yes	3	Min resis in sheet to count as ss element.
min_loop_length	Yes	1	Min resis in loop to count as ss element.
max_dist	Yes	8	Maximum distance between residues to include in SS count.
min_element_resis	Yes	3	Min interface resis in ss_element to include in ss count.
sstype	Yes	“EH”	Types of secondary structure to include in count.
min_ss_count	Yes	3	If sscount_confidence set, minimum number of ss elements to pass the filter.
strict	No	FALSE	Require that both pairs of residues in the interface are in an SS element meeting the set criteria. (This is not recommended for standard docking problems).
