# Supplementary material for: Fast and versatile sequence-independent protein docking for nanomaterials design using RPXDock
Source: PLoS Comput Biol. 2023 May 22;19(5):e1010680. doi: 10.1371/journal.pcbi.1010680 (PMC10237659; doi:10.1371/journal.pcbi.1010680)
Supplement: S3 Table — (XLSX) [file pcbi.1010680.s008.xlsx]

## Sheet: S3 Table
Parameter	Required Setting	Default	Description
type	filter_sasa	NA	Must be the required setting exactly.
confidence	No	FALSE	Should the filter remove failing docks from the result table?
min_sasa	Yes	750	Min interface size.
max_sasa	Yes	1500	Max interface size.
max_dist	Yes	8	Maximum distance between residue pair centroids to count as part of the interface.
apply	No	TRUE	Return sasa?
ncont	No	FALSE	Return unique ncontact (instead of normal ncontact). Note if apply and ncont are both false this filter essentially returns ncontact.
