# Supplementary material for: Fast and versatile sequence-independent protein docking for nanomaterials design using RPXDock
Source: PLoS Comput Biol. 2023 May 22;19(5):e1010680. doi: 10.1371/journal.pcbi.1010680 (PMC10237659; doi:10.1371/journal.pcbi.1010680)
Supplement: S4 Table — (XLSX) [file pcbi.1010680.s009.xlsx]

## Sheet: S4 Table
Published name	Original name	Inputs1	Inputs2
T3-rpxdock-02	cage_twtls-02	C3_hfuse_twtls_003_4x_asu.pdb
I3-rpxdock-71	I3-71_M3I	C3_1wa3_asu.pdb
O43-rpxdock-15	cage_twtls-15	C4_171-7_asu.pdb	C3_hfuse_twtls_003_4x_asu.pdb
O43-rpxdock-HO11	O43-HO11	C4_171-7_asu.pdb	C3_HO10_asu.pdb
O43-rpxdock-EK1	O43-EK1	C4_tpr1C4-pm3_asu.pdb	C3_1na0HFuse_015_asu.pdb
