# Supplementary material for: Fast and versatile sequence-independent protein docking for nanomaterials design using RPXDock
Source: PLoS Comput Biol. 2023 May 22;19(5):e1010680. doi: 10.1371/journal.pcbi.1010680 (PMC10237659; doi:10.1371/journal.pcbi.1010680)
Supplement: S5 Table — (XLSX) [file pcbi.1010680.s010.xlsx]

## Sheet: Sheet1
	O43-rpxdock-EK1
Microscope	Glacios
Voltage (kV)	200
Detector	Gatan K3 Summit
Recording mode	Super-resolution
Magnification	45,000×
Movie micrograph pixel size (Å)	0.4425
Dose rate (e−/Å2/s)	10
No. of frames per movie micrograph	100
Frame exposure time (ms)	5
Movie micrograph exposure time (s)	5
Total dose (e−/Å2)	50
Under focus range (µm)	1.0 - 2.0
Number of movie micrographs	1638
Total number of picked particles	771134
Particles in the final reconstruction	130778
Map symmetry	O
Map resolution (GS-FSC)	3.67 Å
B-factor	-238.2
EMDB ID	EMD-29502
